# Supplementary material for: Predictive Potential of Cmax Bioequivalence in Pilot Bioavailability/Bioequivalence Studies, through the Alternative ƒ2 Similarity Factor Method
Source: Pharmaceutics. 2023 Oct 20;15(10):2498. doi: 10.3390/pharmaceutics15102498 (PMC10610255; doi:10.3390/pharmaceutics15102498)
Supplement: Supplementary file 1 [file pharmaceutics-15-02498-s001.zip]

Archive with 1 entries (1 files):
- pharmaceutics-2614531-supplementary.pdf
